# Supplementary material for: Relation between Increased IL-10 Levels and Malaria Severity: A Systematic Review and Meta-Analysis
Source: Trop Med Infect Dis. 2023 Jan 3;8(1):35. doi: 10.3390/tropicalmed8010035 (PMC9865813; doi:10.3390/tropicalmed8010035)
Supplement: Supplementary file 1 [file tropicalmed-08-00035-s001.zip]

Archive with 3 entries (3 files):
- Table S1. Search terms.pdf
- Table S2. Details of the included studies.xlsx
- Table S3. Quality of the included studies.xlsx
